# Supplementary material for: Continuous Non-Invasive Assessment of Segmental Cervical Motion: A Narrative Review and Validation Framework
Source: Bioengineering (Basel). 2026 May 20;13(5):584. doi: 10.3390/bioengineering13050584 (PMC13203406; doi:10.3390/bioengineering13050584)
Supplement: Supplementary file 1 [file bioengineering-13-00584-s001.zip]

Archive with 1 entries (1 files):
- Video Abstract.mp4
